# Supplementary material for: Evaluation of Cosmetic and Dermatological Properties of Kombucha-Fermented Berry Leaf Extracts Considered to Be By-Products
Source: Molecules. 2022 Apr 6;27(7):2345. doi: 10.3390/molecules27072345 (PMC9000515; doi:10.3390/molecules27072345)
Supplement: Supplementary file 1 [file molecules-27-02345-s001.zip]

Archive with 1 entries (1 files):
- molecules-1655178-supplementary.pdf
